# Supplementary material for: MicroRNA-597 Suppresses Gastric Cancer Invasion and Progression via RUNX1 Targeting, an Effect Attenuated by the Long Non-Coding RNA KCNQ1OT1
Source: Int J Mol Sci. 2026 Jun 14;27(12):5368. doi: 10.3390/ijms27125368 (PMC13299258; doi:10.3390/ijms27125368)
Supplement: Supplementary file 1 [file ijms-27-05368-s001.zip]

Archive with 9 entries (9 files):
- sFig 1.TIF
- sFig 2.TIF
- sFig 3.TIF
- sFig 4.TIF
- supplementary figure legends.docx.pdf
- supplementary Methods_2605130853.docx.pdf
- supplementary Table 1 Intersection TCGA and lncBook.pdf
- Supplementary Table 2 Primers efficiency.pdf
- supplementary Table 3 Power table.pdf
